# Supplementary material for: Identification and Characterization of Aspergillus nidulans Mutants Impaired in Asexual Development under Phosphate Stress
Source: Cells. 2019 Nov 26;8(12):1520. doi: 10.3390/cells8121520 (PMC6952808; doi:10.3390/cells8121520)
Supplement: Supplementary file 1 [file cells-08-01520-s001.zip]

Archive with 8 entries (7 files):
- Supplementary_Files/
- Supplementary_Files/Supplementary File 1_2019_09_27.pdf
- Supplementary_Files/Supp_Figure1_2019_09_27.jpg
- Supplementary_Files/Supp_Figure2_2019_09_27.jpg
- Supplementary_Files/Supp_Figure3_2019_09_27.jpg
- Supplementary_Files/Supp_Figure4_2019_09_27.jpg
- Supplementary_Files/Table S1_Strains.pdf
- Supplementary_Files/Table S2_Oligonucleotides.pdf
